# Supplementary material for: Territorial gaps on quality of causes of death statistics over the last forty years in Spain
Source: BMC Public Health. 2024 Feb 3;24:361. doi: 10.1186/s12889-023-17616-1 (PMC10837971; doi:10.1186/s12889-023-17616-1)
Supplement: Supplementary file 3 — Additional file 3: Supplementary Tables 1-10. [file 12889_2023_17616_MOESM3_ESM.xlsx]

## Sheet: Index
Supp. tables index links
Suppl. Table 1 European Standard Population
Suppl. Table 2. Cases of all-cause of death by region, age group and sex. Spain, 1980-2019
Suppl. Table 3. Cases of ill-defined causes of death by region, age group and sex. Spain, 1980-2019
Suppl. Table 4. Cases of unspecific causes of death by region, age group and sex. Spain, 1980-2019
Suppl. Table 5. Regional comparative mortality ratios (CMR) and credible 95% limits to Spain of ill-defined causes of death by decades. Both sexes, 1980-2019
Suppl. Table 6. Regional comparative mortality ratios (CMR) and credible 95% limits to Spain of ill-defined of death by decades. Women, 1980-2019
Suppl. Table 7. Regional comparative mortality ratios (CMR) and credible 95% limits to Spain of ill-defined of death by decades. Men, 1980-2019
Suppl. Table 8. Regional comparative mortality ratios (CMR) and credible 95% limits to Spain of unspecific causes of death by decades. Both sexes, 1980-2019
Suppl. Table 9. Regional comparative mortality ratios (CMR) and credible 95% limits to Spain of unspecific causes of death by decades. Women, 1980-2019
Suppl. Table 10. Regional comparative mortality ratios (CMR) and credible 95% limits to Spain of unspecific causes of death by decades. Men, 1980-2019

## Sheet: ST1
Suppl. Table 1. European Standard Population - WHO, 1976
Age group (years)
<1	1	0.016
1 – 4	2	0.064
5 – 9	3	0.07
10 – 14	4	0.07
15 – 19	5	0.07
20 – 24	6	0.07
25 - 29	7	0.07
30 - 34	8	0.07
35 - 39	9	0.07
40 - 44	10	0.07
45 - 49	11	0.07
50 - 54	12	0.07
55 - 59	13	0.06
60 - 64	14	0.05
65 - 69	15	0.04
70 - 74	16	0.03
75 - 79	17	0.02
80 - 84	18	0.01
85+	19	0.01

## Sheet: ST2
Suppl. Table 2. Cases of all-cause of death by region, age group and sex. Spain, 1980-2019
Region	Sex	Total	0-4	5-14	15-24	25-34	35-44	45-54	55-64	65-74	75-84	85+
Spain	Both sexes	14686690	123546	35105	118207	189124	313378	671724	1349792	2586656	4617934	4681224
	Men	7639408	70113	21189	87983	139724	215718	462015	936169	1660565	2378983	1666949
	Women	7047282	53433	13916	30224	49400	97660	209709	413623	926091	2238951	3014275
Andalusia	Both sexes	2485871	28404	7008	20951	33158	56571	121429	245592	479779	815002	677977
	Men	1300528	16226	4168	15601	24779	39299	84455	170778	304760	407164	233298
	Women	1185343	12178	2840	5350	8379	17272	36974	74814	175019	407838	444679
Aragon	Both sexes	516585	3110	859	3166	4846	8471	19025	41335	84425	166403	184945
	Men	270318	1792	504	2361	3543	5861	13127	28614	54361	88956	71199
	Women	246267	1318	355	805	1303	2610	5898	12721	30064	77447	113746
Asturias	Both sexes	492053	2754	864	2963	5289	9533	21881	45055	85318	154515	163881
	Men	253164	1518	541	2271	3964	6849	15564	32223	56033	79087	55114
	Women	238889	1236	323	692	1325	2684	6317	12832	29285	75428	108767
Balearic Islands	Both sexes	291867	2553	696	2671	4068	7065	14274	27924	51245	89896	91475
	Men	153988	1427	446	2025	2967	4920	9929	19424	33371	46905	32574
	Women	137879	1126	250	646	1101	2145	4345	8500	17874	42991	58901
Basque Country	Both sexes	740853	5696	1742	5868	10585	16984	37924	73979	128333	221847	237895
	Men	392959	3173	1095	4391	7746	11808	26348	52770	85957	118562	81109
	Women	347894	2523	647	1477	2839	5176	11576	21209	42376	103285	156786
Canary Islands	Both sexes	487696	5782	1704	5496	8642	15128	31701	56596	96481	144162	122004
	Men	267008	3255	1014	4118	6321	10354	21828	38665	61126	75075	45252
	Women	220688	2527	690	1378	2321	4774	9873	17931	35355	69087	76752
Cantabria	Both sexes	211554	1359	448	1490	2475	4146	9121	19136	35398	65216	72765
	Men	110141	759	274	1106	1842	2874	6367	13710	23654	34642	24913
	Women	101413	600	174	384	633	1272	2754	5426	11744	30574	47852
Castile-La Mancha	Both sexes	1048281	6346	2070	6895	10477	17128	39107	82299	165720	323312	394927
	Men	548746	3698	1243	5093	7727	11723	26793	57422	107489	174961	152597
	Women	499535	2648	827	1802	2750	5405	12314	24877	58231	148351	242330
Castile & Lion	Both sexes	703316	5202	1570	4903	7056	11339	24513	52086	114294	232839	249514
	Men	363318	2968	966	3712	5268	7656	16760	35516	71988	120948	97536
	Women	339998	2234	604	1191	1788	3683	7753	16570	42306	111891	151978
Catalonia	Both sexes	2282891	15763	4826	18150	29898	48396	103381	207802	391641	707901	755133
	Men	1178290	8911	2888	13420	21877	33251	71013	144320	251497	364273	266840
	Women	1104601	6852	1938	4730	8021	15145	32368	63482	140144	343628	488293
Ceuta & Melilla	Both sexes	37663	878	169	533	783	1181	2278	4600	7978	11445	7818
	Men	19761	496	112	413	584	823	1546	3124	4844	5346	2473
	Women	17902	382	57	120	199	358	732	1476	3134	6099	5345
Extremadura	Both sexes	435340	3539	994	3058	4148	7226	16991	37986	79978	145153	136267
	Men	226140	1988	596	2303	3071	4985	11942	26927	51405	74168	48755
	Women	209200	1551	398	755	1077	2241	5049	11059	28573	70985	87512
Galicia	Both sexes	1173923	7752	2629	9255	13577	23410	50469	100113	195182	366746	404790
	Men	596409	4357	1596	7079	10150	16347	34886	69676	125118	186054	141146
	Women	577514	3395	1033	2176	3427	7063	15583	30437	70064	180692	263644
Madrid	Both sexes	1559538	15532	4176	14416	26508	39688	79878	151059	269108	455052	504121
	Men	797183	8750	2477	10362	19450	26661	53347	102409	171371	232666	169690
	Women	762355	6782	1699	4054	7058	13027	26531	48650	97737	222386	334431
Murcia	Both sexes	381410	4624	1176	3748	5148	8444	17486	34596	68214	123636	114338
	Men	199314	2646	705	2837	3871	5858	12078	23861	43288	62646	41524
	Women	182096	1978	471	911	1277	2586	5408	10735	24926	60990	72814
Navarre	Both sexes	199085	1636	494	1605	2286	3709	7869	16352	32183	61775	71176
	Men	105021	925	310	1213	1714	2554	5438	11498	21392	33678	26299
	Women	94064	711	184	392	572	1155	2431	4854	10791	28097	44877
Rioja	Both sexes	107977	938	185	772	1165	1829	4230	8821	17332	34569	38136
	Men	57249	549	120	583	863	1267	2959	6234	11369	18831	14474
	Women	50728	389	65	189	302	562	1271	2587	5963	15738	23662
Valencia	Both sexes	1530787	11678	3495	12267	19015	33130	70167	144461	284047	498465	454062
	Men	799871	6675	2134	9095	13987	22628	47635	98998	181542	255021	162156
	Women	730916	5003	1361	3172	5028	10502	22532	45463	102505	243444	291906

## Sheet: ST3
Suppl. Table 3. Cases of ill-defined causes of death by region, age group and sex. Spain, 1980-2019
Region	Sex	Total	0-4	5-14	15-24	25-34	35-44	45-54	55-64	65-74	75-84	85+
Spain	Both	1089523	23689	1515	5785	10837	17295	30768	52269	111675	305639	530051
	Men	449854	13636	907	4253	8283	13014	22811	36755	65625	130889	153681
	Women	639669	10053	608	1532	2554	4281	7957	15514	46050	174750	376370
Andalusia	Both	195353	5119	235	698	1157	1929	3925	7466	19590	60263	94971
	Men	76493	2955	146	516	871	1414	2883	5033	11115	24912	26648
	Women	118860	2164	89	182	286	515	1042	2433	8475	35351	68323
Aragon	Both	36794	557	22	101	160	303	519	1136	3034	9816	21146
	Men	15017	348	14	70	111	229	386	811	1755	4449	6844
	Women	21777	209	8	31	49	74	133	325	1279	5367	14302
Asturias	Both	27248	535	19	64	124	189	424	904	2165	7311	15513
	Men	9630	284	14	54	91	141	310	623	1222	2841	4050
	Women	17618	251	5	10	33	48	114	281	943	4470	11463
Balearic Islands	Both	20968	555	31	117	242	409	704	1134	2263	5694	9819
	Men	9124	314	22	88	193	329	568	821	1393	2544	2852
	Women	11844	241	9	29	49	80	136	313	870	3150	6967
Basque Country	Both	52167	1167	78	302	521	805	1460	2718	5157	13614	26345
	Men	21499	662	53	229	396	625	1123	2047	3234	5993	7137
	Women	30668	505	25	73	125	180	337	671	1923	7621	19208
Canary Islands	Both	26436	1016	80	318	530	790	1267	2070	3552	6981	9832
	Men	12783	581	50	240	406	608	963	1489	2176	3209	3061
	Women	13653	435	30	78	124	182	304	581	1376	3772	6771
Cantabria	Both	15787	289	18	64	160	326	539	813	1584	4062	7932
	Men	6416	157	10	44	120	268	418	607	964	1784	2044
	Women	9371	132	8	20	40	58	121	206	620	2278	5888
Castile-La Mancha	Both	80420	1413	86	261	482	722	1427	2781	6894	21414	44940
	Men	32897	821	50	189	373	526	1030	1941	3988	9666	14313
	Women	47523	592	36	72	109	196	397	840	2906	11748	30627
Castile & Lion	Both	58100	1074	84	284	454	728	1271	2167	5536	16772	29730
	Men	24221	631	47	209	345	564	954	1480	3093	7209	9689
	Women	33879	443	37	75	109	164	317	687	2443	9563	20041
Catalonia	Both	132212	2504	178	665	1378	2442	4144	6324	12882	35754	65941
	Men	55302	1433	110	497	1051	1859	3164	4653	7805	15409	19321
	Women	76910	1071	68	168	327	583	980	1671	5077	20345	46620
Ceuta & Melilla	Both	3466	190	10	34	25	65	156	237	460	1069	1220
	Men	1511	117	7	27	17	49	101	166	270	435	322
	Women	1955	73	3	7	8	16	55	71	190	634	898
Extremadura	Both	36664	804	35	173	276	503	921	1629	3912	10649	17762
	Men	14947	481	20	130	208	386	683	1165	2249	4513	5112
	Women	21717	323	15	43	68	117	238	464	1663	6136	12650
Galicia	Both	98560	1605	81	312	644	1335	2515	4294	9831	27956	49987
	Men	39046	905	44	217	478	991	1873	3075	5772	11577	14114
	Women	59514	700	37	95	166	344	642	1219	4059	16379	35873
Madrid	Both	164211	3856	425	1845	3734	4916	8285	12995	21729	43585	62841
	Men	74955	2196	244	1351	2889	3663	5989	9010	13000	19304	17309
	Women	89256	1660	181	494	845	1253	2296	3985	8729	24281	45532
Murcia	Both	22856	688	34	104	135	217	440	813	2042	6716	11667
	Men	8717	413	18	82	109	160	333	553	1131	2634	3284
	Women	14139	275	16	22	26	57	107	260	911	4082	8383
Navarre	Both	12357	353	8	24	36	67	139	270	881	3255	7324
	Men	4832	196	4	18	34	52	105	185	541	1455	2242
	Women	7525	157	4	6	2	15	34	85	340	1800	5082
Rioja	Both	7973	229	5	20	20	52	113	202	592	2173	4567
	Men	3147	137	3	17	16	41	81	137	326	959	1430
	Women	4826	92	2	3	4	11	32	65	266	1214	3137
Valencia	Both	97951	1735	86	399	759	1497	2519	4316	9571	28555	48514
	Men	39317	1005	51	275	575	1109	1847	2959	5591	11996	13909
	Women	58634	730	35	124	184	388	672	1357	3980	16559	34605

## Sheet: ST4
Suppl. Table 4. Cases of unspecific causes of death by regions, age group and sex. Spain, 1980-2019
Region	Sex	Total	0-4	5-14	15-24	25-34	35-44	45-54	55-64	65-74	75-84	85+
Spain	Both	451890	3632	789	1942	4402	9720	23568	48962	87454	139278	132143
	Men	232481	2033	458	1342	3023	6226	15407	32278	53644	69904	48166
	Women	219409	1599	331	600	1379	3494	8161	16684	33810	69374	83977
Andalusia	Both	76513	660	166	363	743	1677	4091	8359	15401	24685	20368
	Men	38998	377	93	237	516	1059	2716	5446	9249	12032	7273
	Women	37515	283	73	126	227	618	1375	2913	6152	12653	13095
Aragon	Both	15438	71	16	36	88	251	579	1357	2706	4983	5351
	Men	7752	35	8	29	58	147	347	850	1589	2527	2162
	Women	7686	36	8	7	30	104	232	507	1117	2456	3189
Asturias	Both	12300	83	12	28	58	171	623	1272	2491	3920	3642
	Men	6163	47	9	17	29	117	449	844	1521	1932	1198
	Women	6137	36	3	11	29	54	174	428	970	1988	2444
Balearic Islands	Both	7661	78	12	36	60	179	413	833	1465	2314	2271
	Men	3900	46	4	21	41	130	274	533	897	1132	822
	Women	3761	32	8	15	19	49	139	300	568	1182	1449
Basque Country	Both	21846	137	39	65	153	437	1397	2955	4569	6333	5761
	Men	11889	76	23	44	89	293	929	2123	2991	3267	2054
	Women	9957	61	16	21	64	144	468	832	1578	3066	3707
Canary Islands	Both	15828	169	42	127	329	694	1406	2391	3379	4355	2936
	Men	8921	88	29	94	226	480	925	1562	2134	2255	1128
	Women	6907	81	13	33	103	214	481	829	1245	2100	1808
Cantabria	Both	7482	57	11	28	82	151	420	770	1472	2257	2234
	Men	3914	27	5	17	54	108	287	534	963	1158	761
	Women	3568	30	6	11	28	43	133	236	509	1099	1473
Castile-La Mancha	Both	34269	227	49	87	201	477	1355	3042	5918	10542	12371
	Men	17501	125	25	63	135	294	856	1979	3642	5457	4925
	Women	16768	102	24	24	66	183	499	1063	2276	5085	7446
Castile & Lion	Both	20061	154	26	70	140	251	652	1679	3420	6619	7050
	Men	9711	84	14	51	86	143	405	1040	2005	3232	2651
	Women	10350	70	12	19	54	108	247	639	1415	3387	4399
Catalonia	Both	64924	451	104	337	808	1686	3687	7297	12730	19300	18524
	Men	34461	262	62	238	575	1120	2518	4938	8055	9928	6765
	Women	30463	189	42	99	233	566	1169	2359	4675	9372	11759
Ceuta & Melilla	Both	1249	30	1	9	14	43	81	178	277	370	246
	Men	649	18	0	6	8	30	56	110	161	166	94
	Women	600	12	1	3	6	13	25	68	116	204	152
Extremadura	Both	15495	104	31	57	102	232	602	1409	2770	5054	5134
	Men	7621	62	19	36	72	140	393	948	1638	2524	1789
	Women	7874	42	12	21	30	92	209	461	1132	2530	3345
Galicia	Both	34854	211	52	149	314	728	1696	3478	6443	10841	10942
	Men	17534	121	37	97	221	467	1092	2315	3922	5397	3865
	Women	17320	90	15	52	93	261	604	1163	2521	5444	7077
Madrid	Both	60324	672	120	319	767	1448	3459	7165	12007	17716	16651
	Men	30934	357	71	227	542	862	2220	4661	7321	8863	5810
	Women	29390	315	49	92	225	586	1239	2504	4686	8853	10841
Murcia	Both	11974	149	21	42	124	263	584	1286	2379	3710	3416
	Men	6234	83	16	27	83	173	380	845	1481	1866	1280
	Women	5740	66	5	15	41	90	204	441	898	1844	2136
Navarre	Both	5382	74	5	14	26	79	175	459	888	1631	2031
	Men	2727	40	1	13	19	52	110	301	551	846	794
	Women	2655	34	4	1	7	27	65	158	337	785	1237
Rioja	Both	2968	20	1	10	11	45	110	283	509	961	1018
	Men	1461	15	0	9	8	24	65	183	320	468	369
	Women	1507	5	1	1	3	21	45	100	189	493	649
Valencia	Both	43322	285	81	165	382	908	2238	4749	8630	13687	12197
	Men	22111	170	42	116	261	587	1385	3066	5204	6854	4426
	Women	21211	115	39	49	121	321	853	1683	3426	6833	7771

## Sheet: ST5
Suppl. Table 5. Regional comparative mortality ratios (CMR) and credible 95% limits to Spain of ill-defined causes of death by decades. Both sexes, 1980-2019
Region	Period	CMR	inf	sup
Andalusia	1980-1989	1.05782	1.04784	1.06742
Andalusia	1990-1999	1.14814	1.13745	1.15917
Andalusia	2000-2009	1.25564	1.24449	1.26646
Andalusia	2010-2019	1.5632	1.55156	1.57438
Aragon	1980-1989	0.900107	0.883797	0.917524
Aragon	1990-1999	0.885038	0.86576	0.903805
Aragon	2000-2009	0.991151	0.972571	1.0101
Aragon	2010-2019	0.777383	0.761216	0.796095
Asturias	1980-1989	0.855642	0.83599	0.87389
Asturias	1990-1999	0.830829	0.810574	0.850035
Asturias	2000-2009	0.719559	0.701707	0.737922
Asturias	2010-2019	0.647628	0.631556	0.665154
Balearic Islands	1980-1989	0.950307	0.925635	0.977279
Balearic Islands	1990-1999	1.18136	1.14881	1.21142
Balearic Islands	2000-2009	1.00864	0.980865	1.03801
Balearic Islands	2010-2019	0.905593	0.878595	0.932694
Basque Country	1980-1989	1.03735	1.02047	1.05628
Basque Country	1990-1999	0.944012	0.927751	0.961716
Basque Country	2000-2009	0.830502	0.814764	0.846224
Basque Country	2010-2019	0.858433	0.843508	0.872092
Canary Islands	1980-1989	0.97307	0.950377	0.996555
Canary Islands	1990-1999	0.829154	0.806963	0.850261
Canary Islands	2000-2009	0.737278	0.717948	0.756672
Canary Islands	2010-2019	0.708383	0.690279	0.726551
Cantabria	1980-1989	0.937898	0.907431	0.96903
Cantabria	1990-1999	1.04427	1.01421	1.07651
Cantabria	2000-2009	1.06791	1.03736	1.09995
Cantabria	2010-2019	0.870231	0.841414	0.90072
Castile & Lion	1980-1989	1.1588	1.14149	1.1771
Castile & Lion	1990-1999	1.16689	1.14839	1.18662
Castile & Lion	2000-2009	1.10865	1.09158	1.12686
Castile & Lion	2010-2019	0.86144	0.846313	0.876958
Castile-La Mancha	1980-1989	1.00436	0.99248	1.01681
Castile-La Mancha	1990-1999	0.979025	0.966236	0.99145
Castile-La Mancha	2000-2009	0.784066	0.772555	0.794648
Castile-La Mancha	2010-2019	0.704789	0.694522	0.715239
Catalonia	1980-1989	0.555895	0.549516	0.562996
Catalonia	1990-1999	0.784413	0.776542	0.792732
Catalonia	2000-2009	0.912994	0.903933	0.921656
Catalonia	2010-2019	0.79582	0.787822	0.803547
Ceuta & Melilla	1980-1989	0.948383	0.870411	1.03172
Ceuta & Melilla	1990-1999	1.25301	1.1485	1.35641
Ceuta & Melilla	2000-2009	1.98939	1.86772	2.10245
Ceuta & Melilla	2010-2019	2.08226	1.95112	2.21704
Extremadura	1980-1989	1.08112	1.06031	1.10335
Extremadura	1990-1999	1.21344	1.18903	1.239
Extremadura	2000-2009	1.27019	1.2429	1.29386
Extremadura	2010-2019	1.14447	1.12051	1.17014
Galicia	1980-1989	1.15689	1.14504	1.17017
Galicia	1990-1999	1.12226	1.10827	1.13583
Galicia	2000-2009	1.04195	1.02936	1.05571
Galicia	2010-2019	0.947115	0.933668	0.960464
Madrid	1980-1989	1.4302	1.41751	1.44243
Madrid	1990-1999	1.05783	1.04666	1.06924
Madrid	2000-2009	1.1244	1.11303	1.13561
Madrid	2010-2019	1.31018	1.29826	1.32115
Murcia	1980-1989	1.18098	1.15337	1.20731
Murcia	1990-1999	1.09894	1.06929	1.12843
Murcia	2000-2009	0.813166	0.790932	0.83822
Murcia	2010-2019	0.625162	0.607313	0.645881
Navarre	1980-1989	0.899245	0.86743	0.931486
Navarre	1990-1999	0.871023	0.83809	0.902214
Navarre	2000-2009	0.772616	0.746699	0.80004
Navarre	2010-2019	0.532542	0.511629	0.553007
Rioja	1980-1989	1.18546	1.13808	1.2361
Rioja	1990-1999	1.25802	1.20972	1.30828
Rioja	2000-2009	0.833599	0.79437	0.873462
Rioja	2010-2019	0.578318	0.547487	0.608595
Valencia	1980-1989	0.944693	0.932151	0.956061
Valencia	1990-1999	0.925976	0.913913	0.937203
Valencia	2000-2009	0.967905	0.956003	0.980613
Valencia	2010-2019	1.02125	1.00864	1.03324

## Sheet: ST6
Suppl. Table 6. Regional comparative mortality ratios (CMR) and credible 95% limits to Spain of ill-defined of death by decades. Women, 1980-2019
Region	Period	CMR	inf	sup
Andalusia	1980-1989	1.08153	1.06924	1.09397
Andalusia	1990-1999	1.176	1.16155	1.18883
Andalusia	2000-2009	1.30452	1.29136	1.31804
Andalusia	2010-2019	1.66738	1.65258	1.68301
Aragon	1980-1989	0.917999	0.893654	0.940835
Aragon	1990-1999	0.906053	0.881797	0.930547
Aragon	2000-2009	0.992191	0.96802	1.01901
Aragon	2010-2019	0.793089	0.769343	0.817218
Asturias	1980-1989	0.874292	0.852253	0.897801
Asturias	1990-1999	0.855492	0.831039	0.880562
Asturias	2000-2009	0.771991	0.748694	0.794443
Asturias	2010-2019	0.683307	0.663731	0.704437
Balearic Islands	1980-1989	0.941857	0.9093	0.974912
Balearic Islands	1990-1999	1.15056	1.11189	1.19038
Balearic Islands	2000-2009	0.991248	0.953123	1.03019
Balearic Islands	2010-2019	0.89706	0.863322	0.932595
Basque Country	1980-1989	0.982444	0.962415	1.00387
Basque Country	1990-1999	0.890988	0.871415	0.911219
Basque Country	2000-2009	0.827455	0.808503	0.84641
Basque Country	2010-2019	0.875451	0.855539	0.893394
Canary Islands	1980-1989	0.980776	0.951611	1.01285
Canary Islands	1990-1999	0.812417	0.782686	0.841429
Canary Islands	2000-2009	0.670608	0.644855	0.695055
Canary Islands	2010-2019	0.673046	0.650539	0.695747
Cantabria	1980-1989	0.919963	0.887586	0.957309
Cantabria	1990-1999	1.05868	1.01892	1.10142
Cantabria	2000-2009	1.0028	0.964728	1.04315
Cantabria	2010-2019	0.791257	0.754892	0.828532
Castile & Lion	1980-1989	1.20889	1.1856	1.23245
Castile & Lion	1990-1999	1.20037	1.17611	1.22574
Castile & Lion	2000-2009	1.14611	1.1225	1.16981
Castile & Lion	2010-2019	0.883265	0.862375	0.904332
Castile-La Mancha	1980-1989	1.01774	1.0019	1.03402
Castile-La Mancha	1990-1999	0.984161	0.967186	1.00088
Castile-La Mancha	2000-2009	0.787502	0.772764	0.801632
Castile-La Mancha	2010-2019	0.721091	0.706605	0.735482
Catalonia	1980-1989	0.552647	0.543955	0.561302
Catalonia	1990-1999	0.764027	0.754072	0.774633
Catalonia	2000-2009	0.881975	0.870878	0.891969
Catalonia	2010-2019	0.782299	0.771903	0.79244
Ceuta & Melilla	1980-1989	0.917109	0.822865	1.0237
Ceuta & Melilla	1990-1999	1.22236	1.10518	1.35208
Ceuta & Melilla	2000-2009	2.05029	1.88598	2.21931
Ceuta & Melilla	2010-2019	2.1111	1.94504	2.27836
Extremadura	1980-1989	1.10625	1.07814	1.13578
Extremadura	1990-1999	1.22526	1.19426	1.25782
Extremadura	2000-2009	1.27033	1.23477	1.30593
Extremadura	2010-2019	1.14812	1.11288	1.1828
Galicia	1980-1989	1.17599	1.15912	1.19235
Galicia	1990-1999	1.13675	1.11895	1.15386
Galicia	2000-2009	1.03614	1.01964	1.05144
Galicia	2010-2019	0.888752	0.872338	0.904899
Madrid	1980-1989	1.3289	1.31403	1.3431
Madrid	1990-1999	1.00547	0.992282	1.02022
Madrid	2000-2009	1.05939	1.0449	1.07375
Madrid	2010-2019	1.18393	1.17049	1.19787
Murcia	1980-1989	1.23069	1.19733	1.26698
Murcia	1990-1999	1.15292	1.11701	1.1916
Murcia	2000-2009	0.885473	0.854214	0.919609
Murcia	2010-2019	0.695479	0.668571	0.720076
Navarre	1980-1989	0.895047	0.858208	0.937615
Navarre	1990-1999	0.884047	0.845356	0.923719
Navarre	2000-2009	0.771631	0.736658	0.806568
Navarre	2010-2019	0.551497	0.52056	0.58132
Rioja	1980-1989	1.22109	1.15875	1.28653
Rioja	1990-1999	1.27533	1.21126	1.34142
Rioja	2000-2009	0.854121	0.8047	0.90791
Rioja	2010-2019	0.603361	0.564975	0.645177
Valencia	1980-1989	0.963371	0.949657	0.978675
Valencia	1990-1999	0.961594	0.94505	0.977549
Valencia	2000-2009	1.01749	1.00159	1.03358
Valencia	2010-2019	1.0496	1.03515	1.06408

## Sheet: ST7
Suppl. Table 7. Regional comparative mortality ratios (CMR) and credible 95% limits to Spain of ill-defined of death by decades. Men, 1980-2019
Region	Period	CMR	inf	sup
Andalusia	1980-1989	1.02279	1.007	1.0396
Andalusia	1990-1999	1.11115	1.09384	1.1302
Andalusia	2000-2009	1.20217	1.18339	1.22093
Andalusia	2010-2019	1.44718	1.42999	1.46469
Aragon	1980-1989	0.880085	0.8549	0.907497
Aragon	1990-1999	0.862365	0.836011	0.893802
Aragon	2000-2009	1.00407	0.974964	1.03499
Aragon	2010-2019	0.763973	0.739134	0.790494
Asturias	1980-1989	0.831472	0.799824	0.864039
Asturias	1990-1999	0.796804	0.765985	0.830943
Asturias	2000-2009	0.636473	0.608866	0.665642
Asturias	2010-2019	0.608213	0.581761	0.635754
Balearic Islands	1980-1989	0.952321	0.913403	0.996889
Balearic Islands	1990-1999	1.21345	1.16111	1.26519
Balearic Islands	2000-2009	1.0257	0.978152	1.06816
Balearic Islands	2010-2019	0.907334	0.868906	0.947406
Basque Country	1980-1989	1.11861	1.08905	1.14767
Basque Country	1990-1999	1.01476	0.983194	1.04475
Basque Country	2000-2009	0.834224	0.808723	0.861923
Basque Country	2010-2019	0.851723	0.829274	0.875443
Canary Islands	1980-1989	0.953342	0.915627	0.990319
Canary Islands	1990-1999	0.845588	0.808621	0.882016
Canary Islands	2000-2009	0.813716	0.782151	0.848136
Canary Islands	2010-2019	0.750508	0.726111	0.778359
Cantabria	1980-1989	0.986739	0.929415	1.04289
Cantabria	1990-1999	1.00654	0.952938	1.06464
Cantabria	2000-2009	1.13601	1.07988	1.19335
Cantabria	2010-2019	0.939419	0.895078	0.987051
Castile & Lion	1980-1989	1.09711	1.07221	1.1245
Castile & Lion	1990-1999	1.12949	1.10198	1.16053
Castile & Lion	2000-2009	1.06246	1.03525	1.08977
Castile & Lion	2010-2019	0.824343	0.800956	0.847241
Castile-La Mancha	1980-1989	0.991456	0.972871	1.00896
Castile-La Mancha	1990-1999	0.975316	0.955747	0.995586
Castile-La Mancha	2000-2009	0.784495	0.765825	0.802853
Castile-La Mancha	2010-2019	0.683296	0.667439	0.69984
Catalonia	1980-1989	0.560299	0.549783	0.571325
Catalonia	1990-1999	0.815655	0.80173	0.829798
Catalonia	2000-2009	0.95756	0.943589	0.972366
Catalonia	2010-2019	0.816221	0.803782	0.830158
Ceuta & Melilla	1980-1989	1.00242	0.857701	1.18211
Ceuta & Melilla	1990-1999	1.32138	1.13746	1.51322
Ceuta & Melilla	2000-2009	1.91914	1.70957	2.14313
Ceuta & Melilla	2010-2019	2.0741	1.87817	2.27996
Extremadura	1980-1989	1.04751	1.01476	1.08352
Extremadura	1990-1999	1.19258	1.15329	1.23512
Extremadura	2000-2009	1.24999	1.21034	1.29443
Extremadura	2010-2019	1.1216	1.08658	1.16123
Galicia	1980-1989	1.12951	1.10996	1.14939
Galicia	1990-1999	1.10296	1.08234	1.12632
Galicia	2000-2009	1.04909	1.02831	1.07196
Galicia	2010-2019	1.00818	0.987995	1.02827
Madrid	1980-1989	1.58672	1.56747	1.60853
Madrid	1990-1999	1.12037	1.1006	1.14131
Madrid	2000-2009	1.2038	1.18471	1.22369
Madrid	2010-2019	1.4809	1.46249	1.49949
Murcia	1980-1989	1.11476	1.06959	1.15959
Murcia	1990-1999	1.02515	0.975398	1.07392
Murcia	2000-2009	0.710147	0.671784	0.747936
Murcia	2010-2019	0.537708	0.510726	0.565314
Navarre	1980-1989	0.920479	0.873835	0.972229
Navarre	1990-1999	0.867736	0.818713	0.917843
Navarre	2000-2009	0.791903	0.746867	0.840179
Navarre	2010-2019	0.518281	0.483051	0.555907
Rioja	1980-1989	1.14738	1.06651	1.22339
Rioja	1990-1999	1.2528	1.17459	1.3332
Rioja	2000-2009	0.825991	0.7616	0.896052
Rioja	2010-2019	0.561478	0.511899	0.612284
Valencia	1980-1989	0.917127	0.899292	0.935145
Valencia	1990-1999	0.877296	0.857448	0.897824
Valencia	2000-2009	0.898329	0.877952	0.917607
Valencia	2010-2019	0.980973	0.963563	0.998006

## Sheet: ST8
Suppl. Table 8. Regional comparative mortality ratios (CMR) and credible 95% limits to Spain of unspecific causes of death by decades. Both sexes, 1980-2019
Region	Period	CMR	inf	sup
Andalusia	1980-1989	0.949319	0.933216	0.964894
Andalusia	1990-1999	1.04925	1.03448	1.06298
Andalusia	2000-2009	1.21836	1.20348	1.23496
Andalusia	2010-2019	1.25289	1.23835	1.26742
Aragon	1980-1989	0.924988	0.896206	0.957078
Aragon	1990-1999	0.947601	0.918383	0.976364
Aragon	2000-2009	0.958817	0.929949	0.985492
Aragon	2010-2019	0.869008	0.842946	0.896382
Asturias	1980-1989	0.86415	0.832991	0.89868
Asturias	1990-1999	0.895674	0.866145	0.927135
Asturias	2000-2009	0.805903	0.777258	0.835545
Asturias	2010-2019	0.761427	0.73347	0.788471
Balearic Islands	1980-1989	0.936728	0.892834	0.987968
Balearic Islands	1990-1999	0.889095	0.8493	0.931088
Balearic Islands	2000-2009	0.910391	0.868669	0.952899
Balearic Islands	2010-2019	0.844152	0.808211	0.880785
Basque Country	1980-1989	1.1252	1.0939	1.15805
Basque Country	1990-1999	0.978074	0.952545	1.00295
Basque Country	2000-2009	0.81642	0.794784	0.839298
Basque Country	2010-2019	0.81973	0.797557	0.840506
Canary Islands	1980-1989	1.08035	1.03838	1.12229
Canary Islands	1990-1999	0.976306	0.940742	1.01174
Canary Islands	2000-2009	1.11773	1.08209	1.15039
Canary Islands	2010-2019	1.18975	1.15731	1.22124
Cantabria	1980-1989	1.16615	1.10522	1.22539
Cantabria	1990-1999	1.20255	1.15216	1.25708
Cantabria	2000-2009	1.28899	1.23659	1.34008
Cantabria	2010-2019	0.846052	0.804563	0.883694
Castile & Lion	1980-1989	0.988241	0.961213	1.01695
Castile & Lion	1990-1999	0.977484	0.949741	1.00495
Castile & Lion	2000-2009	0.901875	0.877403	0.924545
Castile & Lion	2010-2019	0.797024	0.77549	0.818827
Castile-La Mancha	1980-1989	0.974243	0.952638	0.995823
Castile-La Mancha	1990-1999	0.975205	0.955972	0.994955
Castile-La Mancha	2000-2009	0.959348	0.940192	0.977696
Castile-La Mancha	2010-2019	0.882374	0.863641	0.900771
Catalonia	1980-1989	0.836323	0.82266	0.850413
Catalonia	1990-1999	0.919752	0.906886	0.933611
Catalonia	2000-2009	0.904626	0.892002	0.917763
Catalonia	2010-2019	0.913895	0.901997	0.925818
Ceuta & Melilla	1980-1989	1.40101	1.23485	1.56897
Ceuta & Melilla	1990-1999	1.2543	1.12484	1.40868
Ceuta & Melilla	2000-2009	1.30624	1.16032	1.4676
Ceuta & Melilla	2010-2019	1.14078	1.01399	1.27851
Extremadura	1980-1989	0.945927	0.908219	0.982764
Extremadura	1990-1999	1.13084	1.09314	1.16517
Extremadura	2000-2009	1.41645	1.37843	1.45834
Extremadura	2010-2019	1.36393	1.32558	1.4032
Galicia	1980-1989	0.810032	0.790215	0.830067
Galicia	1990-1999	0.886292	0.867847	0.904304
Galicia	2000-2009	1.00781	0.988749	1.0267
Galicia	2010-2019	1.03815	1.01861	1.05774
Madrid	1980-1989	1.49872	1.47684	1.5214
Madrid	1990-1999	1.247	1.22853	1.26584
Madrid	2000-2009	0.918634	0.903731	0.934522
Madrid	2010-2019	0.9713	0.957439	0.986107
Murcia	1980-1989	0.993863	0.95405	1.03546
Murcia	1990-1999	1.01895	0.980287	1.05817
Murcia	2000-2009	1.17417	1.13475	1.21695
Murcia	2010-2019	1.20939	1.17294	1.24727
Navarre	1980-1989	0.909464	0.857473	0.961397
Navarre	1990-1999	0.787936	0.745201	0.829754
Navarre	2000-2009	0.828435	0.788979	0.870635
Navarre	2010-2019	0.740269	0.700858	0.781839
Rioja	1980-1989	1.03491	0.95245	1.11261
Rioja	1990-1999	0.821602	0.762396	0.883828
Rioja	2000-2009	0.841059	0.778158	0.896159
Rioja	2010-2019	0.786837	0.73312	0.843148
Valencia	1980-1989	0.992313	0.970645	1.01118
Valencia	1990-1999	0.964372	0.947076	0.983279
Valencia	2000-2009	0.979891	0.96274	0.997139
Valencia	2010-2019	1.0086	0.991131	1.02517

## Sheet: ST9
Suppl. Table 9. Regional comparative mortality ratios (CMR) and credible 95% limits to Spain of unspecific causes of death by decades. Women, 1980-2019
Region	Period	CMR	inf	sup
Andalusia	1980-1989	0.958325	0.937067	0.979686
Andalusia	1990-1999	1.08527	1.06441	1.10568
Andalusia	2000-2009	1.25369	1.23245	1.27402
Andalusia	2010-2019	1.28305	1.26196	1.30532
Aragon	1980-1989	0.972266	0.927959	1.01776
Aragon	1990-1999	0.967969	0.925079	1.01459
Aragon	2000-2009	0.977424	0.936395	1.02093
Aragon	2010-2019	0.904337	0.865762	0.947976
Asturias	1980-1989	0.839807	0.798005	0.885609
Asturias	1990-1999	0.848224	0.80552	0.890569
Asturias	2000-2009	0.802108	0.767243	0.841242
Asturias	2010-2019	0.812989	0.773677	0.857239
Balearic Islands	1980-1989	0.937198	0.874616	1.00076
Balearic Islands	1990-1999	0.875643	0.8219	0.93155
Balearic Islands	2000-2009	0.967878	0.911398	1.02947
Balearic Islands	2010-2019	0.891499	0.838942	0.943953
Basque Country	1980-1989	1.04424	1.00066	1.08592
Basque Country	1990-1999	0.90755	0.874308	0.943279
Basque Country	2000-2009	0.763974	0.733919	0.794848
Basque Country	2010-2019	0.764284	0.734716	0.792639
Canary Islands	1980-1989	1.06682	1.00931	1.12983
Canary Islands	1990-1999	0.980289	0.927948	1.03196
Canary Islands	2000-2009	1.07296	1.02464	1.11949
Canary Islands	2010-2019	1.13988	1.09479	1.18799
Cantabria	1980-1989	1.09	1.01543	1.1676
Cantabria	1990-1999	1.11851	1.04538	1.19202
Cantabria	2000-2009	1.22109	1.14981	1.29567
Cantabria	2010-2019	0.851139	0.794197	0.915534
Castile & Lion	1980-1989	1.06932	1.02841	1.11324
Castile & Lion	1990-1999	1.02589	0.989162	1.06532
Castile & Lion	2000-2009	0.981834	0.947968	1.01966
Castile & Lion	2010-2019	0.918075	0.886183	0.951892
Castile-La Mancha	1980-1989	0.985908	0.955255	1.01576
Castile-La Mancha	1990-1999	1.00646	0.974935	1.03472
Castile-La Mancha	2000-2009	0.945944	0.919005	0.97045
Castile-La Mancha	2010-2019	0.871128	0.844077	0.897222
Catalonia	1980-1989	0.826467	0.809147	0.844891
Catalonia	1990-1999	0.894429	0.875005	0.91322
Catalonia	2000-2009	0.867334	0.849938	0.885843
Catalonia	2010-2019	0.858742	0.841496	0.87684
Ceuta & Melilla	1980-1989	1.34052	1.12773	1.57493
Ceuta & Melilla	1990-1999	1.38169	1.19055	1.60763
Ceuta & Melilla	2000-2009	1.31247	1.11673	1.54982
Ceuta & Melilla	2010-2019	1.16584	0.974673	1.37857
Extremadura	1980-1989	0.972874	0.925929	1.02514
Extremadura	1990-1999	1.17601	1.12347	1.23366
Extremadura	2000-2009	1.50089	1.43964	1.56032
Extremadura	2010-2019	1.41188	1.35604	1.47089
Galicia	1980-1989	0.833772	0.806674	0.86127
Galicia	1990-1999	0.872064	0.846337	0.897241
Galicia	2000-2009	0.97321	0.94682	0.998049
Galicia	2010-2019	1.05088	1.02142	1.08037
Madrid	1980-1989	1.42514	1.39596	1.45459
Madrid	1990-1999	1.21451	1.18843	1.24214
Madrid	2000-2009	0.926125	0.906237	0.948795
Madrid	2010-2019	0.949242	0.927757	0.96783
Murcia	1980-1989	0.992521	0.929635	1.05665
Murcia	1990-1999	1.06301	1.00207	1.12347
Murcia	2000-2009	1.17438	1.11134	1.2339
Murcia	2010-2019	1.21672	1.16216	1.27437
Navarre	1980-1989	0.918199	0.844856	0.994457
Navarre	1990-1999	0.79196	0.728721	0.854126
Navarre	2000-2009	0.846951	0.792558	0.908834
Navarre	2010-2019	0.697237	0.643179	0.748164
Rioja	1980-1989	1.10869	1.00479	1.22933
Rioja	1990-1999	0.857503	0.770095	0.951913
Rioja	2000-2009	0.889604	0.807856	0.979867
Rioja	2010-2019	0.812198	0.735811	0.908828
Valencia	1980-1989	1.02482	0.998072	1.05374
Valencia	1990-1999	0.97767	0.949152	1.00507
Valencia	2000-2009	1.00306	0.97506	1.02719
Valencia	2010-2019	1.0344	1.01168	1.06038

[truncated: 1 more sheets: ST10]
